# Supplementary material for: Self-Hybridized Exciton-Polaritons in Sub-10-nm-Thick WS2 Flakes: Roles of Optical Phase Shifts at WS2/Au Interfaces
Source: Nanomaterials (Basel). 2022 Jul 13;12(14):2388. doi: 10.3390/nano12142388 (PMC9319842; doi:10.3390/nano12142388)
Supplement: Supplementary file 1 [file nanomaterials-12-02388-s001.zip]

Archive with 1 entries (1 files):
- nanomaterials-1746686-supplementary.pdf
